# Supplementary material for: Female-biased upregulation of insulin pathway activity mediates the sex difference in Drosophila body size plasticity
Source: eLife. 2021 Jan 15;10:e58341. doi: 10.7554/eLife.58341 (PMC7864645; doi:10.7554/eLife.58341)
Supplement: Supplementary file 3. [file elife-58341-supp3.xlsx]

## Sheet: Sheet1
Fly Food Recipe (per L)
Ingredient	1S	1Y Calories
H2O (L)	1	1
Sucrose (g)	10.25	20.5
D-glucose (g)	35.45	70.9
Cornmeal (g)	48.5	28.6
Yeast (g)	45.3	45.3
Agar (g)	4.6	4.6
CaCl2 (g)	0.5	0.5
MgSO4 (g)	0.5	0.5
Ingredient	Calories per g	Class
Sucrose (g)	3.75	Carbohydrate
D-glucose (g)	3.4	Carbohydrate
Cornmeal (g)	37	Carbohydrate
Yeast (g)	32.5	Protein
